# Supplementary material for: Genetic source tracking of human plague cases in Inner Mongolia-Beijing, 2019
Source: PLoS Negl Trop Dis. 2021 Aug 3;15(8):e0009558. doi: 10.1371/journal.pntd.0009558 (PMC8362994; doi:10.1371/journal.pntd.0009558)
Supplement: S1 Table — (XLS) [file pntd.0009558.s001.xls]

## Sheet: Sheet1
S1_Table. Y. pestis strains used to establish the phylogenetic relationship in this study.
Strain	Year/Month/Date	Source	Country	Province	Prefecture（City）	County(Qi)	Natural plague foci in China	Longitude	Latitude	Subpopulation and Lineage	Accession
NM2019.4465	2019-10-26	Meriones unguiculatus	China	Inner Mongolia	Ulanqab	Huade County	I	E:114.63	N:42.19	2.MED3m	JAAHWE000000000	https://www.ncbi.nlm.nih.gov/assembly/GCF_019239165.1/
NM2018.4376	2018-05-01	Meriones unguiculatus	China	Inner Mongolia	Ulanqab	Siziwang Qi	I	E:112.69	N:42.04	2.MED3m	JAAHWD000000000	https://www.ncbi.nlm.nih.gov/assembly/GCA_019239145.1/
NM2018.4378	2018-05-15	Meriones unguiculatus	China	Inner Mongolia	Ulanqab	Huade County	I	E:114.71	N:42.18	2.MED3m	JAAHWC000000000	https://www.ncbi.nlm.nih.gov/assembly/GCA_019239115.1/
NM2019.4497	2019-11-26	Meriones unguiculatus	China	Inner Mongolia	Xilingol	Xianghuang Qi	I	E:114.42	N:42.18	2.MED3m	JAAHWB000000000	https://www.ncbi.nlm.nih.gov/assembly/GCA_019239125.1/
NM2019.4499	2019-11-21	Lepus capensis	China	Inner Mongolia	Xilingol	Zhengxiangbai Qi	I	E:114.56	N:42.40	2.MED3m	JAAHWA000000000	https://www.ncbi.nlm.nih.gov/assembly/GCA_019238915.1/
NM2019.4491	2019-11-07	Meriones unguiculatus	China	Inner Mongolia	Ulanqab	Huade County	I	E:114.60	N:42.17	2.MED3m	JAAHVZ000000000	https://www.ncbi.nlm.nih.gov/assembly/GCA_019238895.1/
NM2019.4449	2019-09-20	Meriones unguiculatus	China	Inner Mongolia	Xilingol	Xianghuang Qi	I	E:114.58	N:42.36	2.MED3m	JAAHVY000000000	https://www.ncbi.nlm.nih.gov/assembly/GCA_019238935.1/
NM2019.4393	2019-05-30	Meriones unguiculatus	China	Inner Mongolia	Xilingol	Zhengxiangbai Qi	I	E:114.90	N:42.50	2.MED3m	JAAHVX000000000	https://www.ncbi.nlm.nih.gov/assembly/GCA_019238905.1/
2019.LF	2019-11-11	Patient C	China	Inner Mongolia	Xilingol	Xianghuang Qi	I	E:114.51	N:42.42	2.MED3m	JAAHVW000000000	https://www.ncbi.nlm.nih.gov/assembly/GCA_019238985.1/
NM2019.4428	2019-08-20	Meriones unguiculatus	China	Inner Mongolia	Xilingol	Zhengxiangbai Qi	I	E:114.57	N:42.30	2.MED3m	JAAHVV000000000	https://www.ncbi.nlm.nih.gov/assembly/GCA_019238755.1/
NM2019.4490	2019-11-21	Meriones unguiculatus	China	Inner Mongolia	Ulanqab	Shangdu County	I	E:113.11	N:43.43	2.MED3m	JAAHVU000000000	https://www.ncbi.nlm.nih.gov/assembly/GCA_019238775.1/
NM2019.4488	2019-11-17	Meriones unguiculatus	China	Inner Mongolia	Baotou	Damao Qi	I	E:110.19	N:42.48	2.MED3m	JAAHVT000000000	https://www.ncbi.nlm.nih.gov/assembly/GCA_019238725.1/
NM2019.4469	2019-11-20	Lepus tolai	China	Inner Mongolia	Xilingol	Sonid You Qi	I	E:113.11	N:43.43	2.MED3m	JAAHVS000000000	https://www.ncbi.nlm.nih.gov/assembly/GCA_019238655.1/
NM2019.4468	2019-11-20	Meriones unguiculatus	China	Inner Mongolia	Xilingol	Sonid You Qi	I	E:113.11	N:43.43	2.MED3m	JAAHVR000000000	https://www.ncbi.nlm.nih.gov/assembly/GCF_019238595.1/
NM2019.4450	2019-09-29	Xenopsylla conformis	China	Inner Mongolia	Erenhot		I	E:111.96	N:43.68	2.MED3m	JAAHVQ000000000	https://www.ncbi.nlm.nih.gov/assembly/GCA_019238545.1/
NM2019.4442	2019/9/24	Meriones unguiculatus	China	Inner Mongolia	Ulanqab	Shangdu County	I	E:113.33	N:42.06	2.MED3m	JAAHVP000000000	https://www.ncbi.nlm.nih.gov/assembly/GCA_019238605.1/
NM2019.4452	2019-09-28	Meriones unguiculatus	China	Inner Mongolia	Bayannur	Urad Zhong Qi	I	E:109.45	N:42.14	2.MED3m	JAAHVO000000000	https://www.ncbi.nlm.nih.gov/assembly/GCA_019238435.1/
NM2019.4454	2019-10-04	Meriones unguiculatus	China	Inner Mongolia	Ulanqab	Siziwang Qi	I	E:111.20	N:42.59	2.MED3m	JAAHVN000000000	https://www.ncbi.nlm.nih.gov/assembly/GCF_019238425.1/
NM2019.4481	2019-11-22	Meriones unguiculatus	China	Inner Mongolia	Baotou	Damao Qi	I	E:110.49	N:42.441	2.MED3m	JAAHVM000000000	https://www.ncbi.nlm.nih.gov/assembly/GCA_019238415.1/
NM2019.4462	2019-10-21	Lepus capensis	China	Inner Mongolia	Bayannur	Urad Zhong Qi	I	E:109.17	N:42.31	2.MED3m	JAAHVL000000000	https://www.ncbi.nlm.nih.gov/assembly/GCA_019238385.1/
NM2019.4444	2019-09-27	Meriones unguiculatus	China	Inner Mongolia	Baotou	Damao Qi	I	E:109.94	N:42.17	2.MED3m	JAAHVK000000000	https://www.ncbi.nlm.nih.gov/assembly/GCA_019238375.1/
NM2019.4415	2019-08-19	Xenopsylla conformis	China	Inner Mongolia	Xilingol	Sonid Zuo Qi	I	E:114.34	N:43.33	2.MED3m	JAAHVJ000000000	https://www.ncbi.nlm.nih.gov/assembly/GCA_019238345.1/
NM2019.4399	2019-07-21	Meriones unguiculatus	China	Inner Mongolia	Baotou	Damao Qi	I	E:109.97	N:42.19	2.MED3m	JAAHVI000000000	https://www.ncbi.nlm.nih.gov/assembly/GCA_019238315.1/
NM2019.4391	2019-05-13	Meriones unguiculatus	China	Inner Mongolia	Baotou	Damao Qi	I	E:110.61	N:42.35	2.MED3m	JAAHVH000000000	https://www.ncbi.nlm.nih.gov/assembly/GCF_019238275.1/
NM2018.4385	2018-05-31	Meriones unguiculatus	China	Inner Mongolia	Xilingol	Sonid You Qi	I	E:111.96	N:43.71	2.MED3m	JAAHVG000000000	https://www.ncbi.nlm.nih.gov/assembly/GCF_019238325.1/
NM2018.4370	2018-04-28	Meriones unguiculatus	China	Inner Mongolia	Erenhot		I	E:111.54	N:43.39	2.MED3m	JAAHVF000000000	https://www.ncbi.nlm.nih.gov/assembly/GCA_019238255.1/
NM2019.4424	2019-08-19	Meriones unguiculatus	China	Inner Mongolia	Ulanqab	Shangdu County	I	E:113.20	N:42.05	2.MED3m	JAAHVE000000000	https://www.ncbi.nlm.nih.gov/assembly/GCF_019238265.1/
NM2019.4408	2019-08-14	Meriones unguiculatus	China	Inner Mongolia	Xilingol	Sonid Zuo Qi	I	E:114.34	N:43.33	2.MED3m	JAAHVD000000000	https://www.ncbi.nlm.nih.gov/assembly/GCF_019238235.1/
NM2019.4461	2019-10-16	Meriones unguiculatus	China	Inner Mongolia	Erenhot		I	E:112.54	N:43.30	2.MED3m	JAAHVC000000000	https://www.ncbi.nlm.nih.gov/assembly/GCA_019238195.1/
NM2019.4501	2019-11-20	Meriones unguiculatus	China	Inner Mongolia	Xilingol	Sonid Zuo Qi	I	E:114.18	N:43.72	2.MED3m	JAAHVB000000000	https://www.ncbi.nlm.nih.gov/assembly/GCA_019238175.1/
NM2019.4476	2019-11-25	Xenopsylla conformis	China	Inner Mongolia	Ulanqab	Siziwang Qi	I	E:112.78	N:41.95	2.MED3r	JAAHVA000000000	https://www.ncbi.nlm.nih.gov/assembly/GCA_019238145.1/
NM2019.4460	2019-10-11	Meriones unguiculatus	China	Inner Mongolia	Ulanqab	Siziwang Qi	I	E:112.50	N:41.57	2.MED3r	JAAHUZ000000000	https://www.ncbi.nlm.nih.gov/assembly/GCA_019238185.1/
NM2019.4455	2019-09-28	Meriones unguiculatus	China	Inner Mongolia	Ulanqab	Qahar Ypouqi Hou Qi	I	E:112.85	N:41.92	2.MED3r	JAAHUY000000000	https://www.ncbi.nlm.nih.gov/assembly/GCF_019238135.1/
NM2019.4405	2019-08-24	Meriones unguiculatus	China	Inner Mongolia	Xilingol	Sonid You Qi	I	E:112.70	N:42.61	2.MED3r	JAAHUX000000000	https://www.ncbi.nlm.nih.gov/assembly/GCA_019238105.1/
NM2018.4380	2018-05-16	Xenopsylla conformis	China	Inner Mongolia	Ulanqab	Huade County	I	E:114.72	N:42.18	2.MED3r	JAAHUW000000000	https://www.ncbi.nlm.nih.gov/assembly/GCA_019231515.1/
SZWQ	2019-11-20	Meriones unguiculatus	China	Inner Mongolia	Ulanqab	Siziwang Qi	I	E:111.2	N:42.60	2.MED3r	JAAHUV000000000	https://www.ncbi.nlm.nih.gov/assembly/GCA_019231535.1
NM2019.4430	2019-09-11	Meriones unguiculatus	China	Inner Mongolia	Bayannur	Urad Zhong Qi	I	E:108.75	N:42.13	2.MED3q	JAAHUU000000000	https://www.ncbi.nlm.nih.gov/assembly/GCF_019238065.1/
NM2019.4486	2019-11-16	Meriones unguiculatus	China	Inner Mongolia	Baotou	Damao Qi	I	E:109.56	N:41.57	2.MED3q	JAAHUT000000000	https://www.ncbi.nlm.nih.gov/assembly/GCF_019231555.1/
NM2019.4388	2019-03-07	Meriones unguiculatus	China	Inner Mongolia	Ordos	Otog Qi	I	E:107.23	N:39.43	2.MED3q	JAAHUS000000000	https://www.ncbi.nlm.nih.gov/assembly/GCA_019231525.1/
NM2019.4420	2019-08-28	Meriones unguiculatus	China	Inner Mongolia	Bayannur	Urad Zhong Qi	I	E:108.31	N:42.10	2.MED3q	JAAHUR000000000	https://www.ncbi.nlm.nih.gov/assembly/GCF_019231505.1/
SHAN11	2006	Nosopsyllu laeviceps kuzenkovi	China	Shaanxi			I	E:107.59	N:37.60	2.MED3m	ADTA00000000 47685
SHAN12	2006	Meriones unguiculatus	China	Shaanxi			I	E:107.59	N:37.6	2.MED3n	ADTB00000000 47685
I1991001	1991	Meriones unguiculatus	China	Inner Mongolia			I	E:108.52	N:41.55	2.MED3o	ADSM00000000 47685
CMCC12003	1961	Marmota himalayana	China	Qinghai			C	E:101.62	N:37.37	2.MED3k	ADQM00000000 47685
CMCC107004	2003	Citellophilus tesquorum mongolicus	China	Inner Mongolia			I	E:114.00	N:41.90	2.MED3p	ADQJ00000000 47685
I1994006	1994	Citellophilus tesquorum sungaris	China	Hebei			I	E:114.60	N:41.87	2.MED3l	ADSN00000000 47685
J1978002	1978	Spermophilus alaschanicus	China	Ningxia			J	E:105.64	N:36.56	2.MED3d	ADSQ00000000 47685
I1969003	1969	Meriones unguiculatus	China	Ningxia			I	E:106.34	N:38.10	2.MED3c	ADSK00000000 47685
CMCC125002	1964	Spermophilus alaschanicus	China	Ningxia			J	E:105.70	N:35.97	2.MED3b	ADQN00000000 47685
J1963002	1963	Citellophilus tesquorum sungaris	China	Gansu			J	E:105.08	N:35.72	2.MED3a	ADSP00000000 47685
H1958004	1958	Spermophilus alaschanicus	China	Jilin			H	E:126.57	N:43.87	2.MED3e	ADSH00000000 47685
I1970005	1970	Meriones unguiculatus	China	Inner Mongolia			I	E:107.97	E:107.97	2.MED3f	ADSL00000000 47685
CMCC99103	1970	Meriones unguiculatus	China	Inner Mongolia			I	E:107.97	N:39.12	2.MED3g	ADRQ00000000 47685
CMCC92004	1957	Ophthalmopsylla kiritschenkoi	China	Inner Mongolia			I	E:112.95	N:42.47	2.MED3i	ADRK00000000 47685
CMCC90027	1970	Meriones unguiculatus	China	Inner Mongolia			I	E:113.70	N:43.85	2.MED3h	ADRI00000000 47685
I2001001	2001	Meriones unguiculatus	China	Shaanxi			I	E:107.59	N:37.60	2.MED3j	ADSO00000000 47685
K1973002	1973	Marmota himalayana	China	China			K1	E:79.94	N:37.12	2.MED2c	NZ_AAYT00000000
CMCC64001	1957	Rhipicephalus sanguineus	China	Inner Mongolia			H	E:121.47	N:45.05	2.ANT3i	ADQZ00000000 47685
CMCC51020	1954	Rattus norvegicus	China				H	E:123.97	N:44.3	2.ANT3g	ADQY00000000 47685
CMCC104003	1989	Spermophilus dauricus	China	Inner Mongolia			H	E:120.05	N:43.97	2.ANT3f3	ADQH00000000 47685
CMCC106002	1996	Citellophilus tesquorum	China	Inner Mongolia			H	E:120.87	N:44.55	2.ANT3h	ADQI00000000 47685
H1959004	1959	Rattus norvegicus	China	Jilin			H	E:124.82	N:45.2	2.ANT3j	ADSI00000000 47685
CMCC67001	1959	Patient	China	Inner Mongolia			H	E:122.35	N:42.97	2.ANT3e	ADRB00000000 47685
CMCC96007	1989	Meles meles	China	Inner Mongolia			H	E:116.02	N:42.25	2.ANT3d	ADRP00000000 47685
CMCC96001	1957	Vulpes vulpes	China	Inner Mongolia			H	E:116.02	N:42.25	2.ANT3c	ADRO00000000 47685
CMCC95001	1970	Spermophilus dauricus	China	Inner Mongolia			H	E:115	N:42.32	2.ANT3b	ADRN00000000 47685
CMCC92010	1971	Spermophilus dauricus	China	Inner Mongolia			H	E:112.95	N:42.47	2.ANT3a	ADRL00000000 47685
G1996006	1996	Patient	China	Tibet		Cuona	G	E:91.91	N:27.98	2.ANT2d	ADSE00000000 47685
Pestoides F	<1984		FSU							0.PE2a	NC_009381
CMCCN010025	2000	Microtus fuscus	China			Shiqu	M	E:98.06	N:33.01	0.PE4d	ADSE00000000 47685
91001	1970	Microtus brandti	China			Abagaqi	L	E:114.97	N:44.03	0.PE4i	NC_005810
42013	1971	Citellus undulatus	China			Wusu	B	E:84.62	N:44.45	0.ANT1a	ADPG00000000 47685
B42003004	2003	Marmota baibacina	China			Wenquan	B			0.ANT2a	NZ_AAYU00000000
A1956001	1956	Marmota caudata	China			Wuqia, China	A			0.ANT3b	ADPX00000000 47685
MGJZ12	2002	Marmota sibirica	Mongolia			Bayan-Ölgii				4.ANT1a	ADSV00000000 47685
MGJZ6	1997	Meriones meridianus	Mongolia			Dornogovi				3.ANT2a	ADSX00000000 47685
C1976001	1976	Marmota himalayana	China			Akesai	C			3.ANT1c	ADQA00000000 47685
D1982001	1982	Patient	China			Sunan	D			1.IN2p	ADRW00000000 47685
D1964001	1964	Marmota himalayana	China	Qinghai		Menyuan	D			1.IN2q	ADRU00000000 47685
CMCC02041	1965	Mustela eversmanni	China	Qinghai		Qilian	C			1.IN2n	ADQC00000000 47685
D1964002	1964	Canis faliaris	China	Qinghai		Menyuan	D			1.IN2m	ADRV00000000 47685
CMCC03001	1954	Ochotona daurica	China	Qinghai		Henan	C	E:101.62	N:34.75	1.IN2o	ADQD00000000 47685
D1991004	1991	Marmota himalayana	China	Qinghai		Zeku	D			1.IN2l	ADRX00000000 47685
970754	1997	Ovis avies	China	Qinghai		Nangqian	C	E:96.47	N:32.23	1.IN2k	ADPW00000000 47685
710317	1971	Patient	China	Qinghai		Huangyuan	C	E:101.28	N:36.72	1.IN2f	ADPP00000000 47685
CMCC10012	1964	Ixodex crenulatus	China	Qinghai		Haiyan	C			1.IN2i	ADQG00000000 47685
CMCC05013	1988	Linognathoides palaearctus	China	Qinghai		Xinghai	C			1.IN2g	ADQF00000000 47685
Ypestis5	2004	Patient	China	Qinghai		Wulan	C			1.IN2h	ADPK00000000 47685
C1975003	1975	Ovis avies	China	Qinghai		Yushu	C			1.IN2d	ADPZ00000000 47685
C1989001	1989	Patient	China	Qinghai		Zhaduo	C			1.IN2e	ADQB00000000 47685
E1979001	1979	Eothenomys miletus	China	Yunnan			E			1.IN3	NZ_AAYV00000000
CO92	1992	Patient	USA	Colorado						1.ORI1e	NC_003143
CA88	1988	Patient	USA	California						1.ORI1d	NZ_ABCD00000000
F1991016	1991	Rattus flavipectus	China	Yunnan			F	E:99.24	N:23.15	1.ORI2e	NZ_ABAT00000000
MG05-1020	2005	Patient	Madagascar							1.ORI3b	NZ_AAYS00000000
IP275	1995	Patient	Madagascar							1.ORI3c	NZ_AAOS00000000
CMCC31004	1990	Marmota himalayana	China	Tibet		Anduo	C			1.IN2c	ADQR00000000 47685
30017	1976	Marmota himalayana	China	Tibet		Naqu	C			1.IN2b	ADPC00000000 47685
CMCC640047	1964	Patient	China	Qinghai		Gonghe	C			1.IN2a	ADPM00000000 47685
K21985002	1985	Marmota himalayana	China				K			1.IN1c	ADSS00000000 47685
Antiqua	1965	Patient	Congo							1.ANTa	NC_008150
UG05-0454	2004	Patient	Uganda							1.ANTb	NZ_AAYR00000000
620024	1962	Patient	China	Qinghai			M			0.PE7b	ADPM00000000 47685
Kim	1968	Patient	Iran	Kurdistan						2.MED1a	NC_004088
Angola	<1984		Africa							0.PE3a	NC_010159
IP32953		Y. pseudotuberculosis	France							outgroup	NC_006155
#The nomenclature of these foci are according the previous literature: Li Y, Dai E, Cui Y, Li M, Zhang Y, Wu M, et al. Different region analysis for genotyping Yersinia pestis isolates from China. PLoS One. 2008;3: e2166. doi: 10.1371/journal.pone.0002166.
NA, not available
