# Supplementary material for: Genetic source tracking of human plague cases in Inner Mongolia-Beijing, 2019
Source: PLoS Negl Trop Dis. 2021 Aug 3;15(8):e0009558. doi: 10.1371/journal.pntd.0009558 (PMC8362994; doi:10.1371/journal.pntd.0009558)
Supplement: S4 Table — (XLSX) [file pntd.0009558.s004.xlsx]

## Sheet: Sequence Data
S4 Table: Profiles of 14 VNTRs and Alleles of seven SNP used for identifying the position of phylogenetic lineages of DNAs or strains isolated in Inner Mongolia in 2018 and 2019
Strains	Nnumber of tandem repeats of 14 VNTRs in MLVA 14 scheme#														Alleles of seven SNP *							Code of lineage
	yp3236ms73	yp4425ms38	yp3057ms09	M58(ms04)	N2976	N0865	M21	M61	yp3060ms56	N2486	yp0718ms41	N2896	N3779	M15	s217	s2563	s2599	s2876	s3032	s3244	s3387
20019.LF（patient C）	5	6	25	6	4	5	3	4	9	4	5	5	5	6	G	T	G	A	T	C	G	2.MED3m
NM2018.4376	5	6	25	6	4	5	3	4	9	4	5	5	5	6	G	T	G	A	T	C	G	2.MED3m
NM2018.4378	5	6	17	6	4	5	3	4	9	4	5	5	5	6	G	T	G	A	T	C	G	2.MED3m
NM2019.4393	5	6	25	6	4	5	3	4	9	4	5	5	5	6	G	T	G	A	T	C	G	2.MED3m
NM2019.4491	5	6	25	6	4	5	3	4	9	4	5	5	5	6	G	T	G	A	T	C	G	2.MED3m
NM2019.4497	5	6	25	6	4	5	3	4	9	4	5	5	5	6	G	T	G	A	T	C	G	2.MED3m
NM2019.4499	5	6	25	6	4	5	3	4	9	4	5	5	5	6	G	T	G	A	T	C	G	2.MED3m
NM2019.4428	5	6	25	6	4	5	3	4	9	4	5	5	5	6	G	T	G	A	T	C	G	2.MED3m
NM2019.4449	5	6	25	6	4	5	3	4	9	4	5	5	5	6	G	T	G	A	T	C	G	2.MED3m
NM2019.4465	5	6	24	6	4	5	3	4	9	4	5	5	5	6	G	T	G	A	T	C	G	2.MED3m
NM2018.4370	5	6	25	6	4	5	3	4	9	4	5	5	5	7	G	T	G	A	T	C	G	2.MED3m
NM2018.4385	5	6	25	6	4	5	3	4	9	4	5	5	5	7	G	T	G	A	T	C	G	2.MED3m
NM2019.4391	5	6	25	6	4	5	3	4	9	4	5	5	5	7	G	T	G	A	T	C	G	2.MED3m
NM2019.4424	5	6	24	6	4	5	3	4	9	4	5	5	5	7	G	T	G	A	T	C	G	2.MED3m
NM2019.4399	5	6	25	6	4	5	3	4	9	4	5	5	5	7	G	T	G	A	T	C	G	2.MED3m
NM2019.4408	5	6	24	6	4	5	3	4	9	4	5	5	5	7	G	T	G	A	T	C	G	2.MED3m
NM2019.4415	5	6	25	6	4	5	3	4	9	4	5	5	5	7	G	T	G	A	T	C	G	2.MED3m
NM2019.4442	5	6	25	6	4	5	3	4	9	4	5	5	5	7	G	T	G	A	T	C	G	2.MED3m
NM2019.4444	5	6	25	6	4	5	3	4	9	4	5	5	5	7	G	T	G	A	T	C	G	2.MED3m
NM2019.4450	5	6	25	6	4	5	3	4	9	4	5	5	5	7	G	T	G	A	T	C	G	2.MED3m
NM2019.4452	5	6	25	6	4	5	3	4	9	4	5	5	5	7	G	T	G	A	T	C	G	2.MED3m
NM2019.4454	5	6	25	6	4	5	3	4	9	4	5	5	5	7	G	T	G	A	T	C	G	2.MED3m
NM2019.4461	5	6	24	6	4	5	3	4	9	4	5	5	5	7	G	T	G	A	T	C	G	2.MED3m
NM2019.4462	5	6	25	6	4	5	3	4	9	4	5	5	5	7	G	T	G	A	T	C	G	2.MED3m
NM2019.4468	5	6	25	6	4	5	3	4	9	4	5	5	5	9	G	T	G	A	T	C	G	2.MED3m
NM2019.4469	5	6	25	6	4	5	3	4	9	4	5	5	5	9	G	T	G	A	T	C	G	2.MED3m
NM2019.4481	5	6	25	6	4	5	3	4	9	4	5	5	5	7	G	T	G	A	T	C	G	2.MED3m
NM2019.4488	5	6	25	6	4	5	3	4	9	4	5	5	5	7	G	T	G	A	T	C	G	2.MED3m
NM2019.4490	5	6	25	6	4	5	3	4	9	4	5	5	5	7	G	T	G	A	T	C	G	2.MED3m
NM2019.4501	5	6	25	6	4	5	3	4	9	4	5	5	5	7	G	T	G	A	T	C	G	2.MED3m
Patient A-sputum-DNA	5	6	25	6	4	5	3	4	9	4	5	5	5	7	G	T	G	A	T	C	G	2.MED3m
Patient B-sputum-DNA	5	6	25	6	4	5	3	4	9	4	5	5	5	7	G	T	G	A	T	C	G	2.MED3m
NM2018.4380	5	6	25	6	4	5	3	4	9	4	5	5	5	5	G	T	T	A	T	A	G	2.MED3r
NM2019.4405	5	6	25	6	4	5	3	4	9	4	5	5	5	5	G	T	T	A	T	A	G	2.MED3r
NM2019.4455	5	6	25	6	4	5	3	4	9	4	5	5	5	5	G	T	T	A	T	A	G	2.MED3r
NM2019.4460	5	6	25	6	4	5	3	4	9	4	5	5	5	5	G	T	T	A	T	A	G	2.MED3r
NM2019.4476	5	6	25	6	4	5	3	4	9	4	5	5	5	5	G	T	T	A	T	A	G	2.MED3r
SZWQ	5	6	25	6	4	5	3	4	9	4	5	5	5	5	G	T	T	A	T	A	G	2.MED3r
Patient D-lymph node aspirates-DNA	5	6	25	6	4	5	3	4	9	4	5	5	5	5	G	T	T	A	T	A	G	2.MED3r
NM2019.4420	5	6	24	5	4	5	2	4	8	4	5	5	5	5	A	C	G	G	C	A	A	2.MED3q
NM2019.4486	5	6	25	5	4	5	2	4	8	4	5	5	5	5	A	C	G	G	C	A	A	2.MED3q
NM2019.4388	5	6	24	6	4	5	2	4	9	4	5	5	5	5	A	C	G	G	C	A	A	2.MED3q
NM2019.4430	5	6	25	5	4	5	2	4	8	4	5	5	5	5	A	C	G	G	C	A	A	2.MED3q
# 14 VNTRs in MLVA 14 scheme cited from literature “Li Y, Cui Y, Cui B, Yan Y, Yang X, Wang H, et al. Features of Variable Number of Tandem Repeats in Yersinia pestis and the Development of a Hierarchical Genotyping Scheme. PLoS One. 2013;8(6):e66567. Epub 2013/06/28. doi: 10.1371/journal.pone.0066567. PubMed PMID: 23805236; PubMed Central PMCID: PMCPMC3689786.”
* Seven SNP locus used to identify the phylogenetic location of DNAs from Patient A/B,Patient D cited from literature " Cui Y, Yu C, Yan Y, Li D, Li Y, Jombart T, et al. Historical variations in mutation rate in an epidemic pathogen, Yersinia pestis. Proc Natl Acad Sci U S A. 2013;110(2):577-82. Epub 2012/12/29. doi: 10.1073/pnas.1205750110. PubMed PMID: 23271803; PubMed Central PMCID: PMCPMC3545…
